# Supplementary material for: Chronic N-Acetyl-Cysteine Treatment Enhances the Expression of the Immediate Early Gene Nr4a1 in Response to an Acute Challenge in Male Rats: Comparison with the Antidepressant Venlafaxine
Source: Int J Mol Sci. 2023 Apr 15;24(8):7321. doi: 10.3390/ijms24087321 (PMC10139155; doi:10.3390/ijms24087321)
Supplement: Supplementary file 1 [file ijms-24-07321-s001.zip]

Archive with 1 entries (1 files):
- ijms-2268907-supplementary.pdf
